# Supplementary material for: Application of VVI layered strain technology to analyze changes in left ventricular myocardial motion in patients with uremia
Source: PLoS One. 2026 Mar 20;21(3):e0336766. doi: 10.1371/journal.pone.0336766 (PMC13004505; doi:10.1371/journal.pone.0336766)
Supplement: S1 Data — (XLS) [file pone.0336766.s001.xls]

## Sheet: Sheet1
uremia	Group	Sex	年龄	BMI	SBP	DBP	LVEF	LAD	LVPTW	IVST	LVIDd	LVIDs	Hb	BUN	Scr	eGFR	hsCRP	LVMI	Endo-2CS	Endo-1CS	Endo-6CS	Endo-5CS	Endo-4CS	Endo-3CS	Endo-GCS	Myo-2CS	Myo-1CS	Myo-6CS	Myo-5CS	Myo-4CS	Myo-3CS	Myo-GCS	Epi-2CS	Epi-1CS	Epi-6CS	Epi-5CS	Epi-4CS	Epi-3CS	Epi-GCS	GCS
1	1	1	59	22.49	154	90	58	40	11	11	54	38	92	32.8	509	9.89	8.01	136.832	-51.5	15.6	-10.2	-41.9	-36.5	-27.8	-29.68	-30.4	6.6	-11.6	-6	-22.3	-16.2	-8.83	-13.2	4.8	-16.6	4.3	-11	-12	-6.67	-15.06
1	1	1	66	28.14	129	71	59	48	12	12	54	34	73	16.5	468	10.42	19.26	137.26	-22.1	-21	-17.9	-30.4	-41.9	23.6	-14.14	-14.7	-30.3	9.6	-24.7	-25	-9.6	-22.67	-8.9	-18.7	21	-12.1	-12.7	-5.6	-11.95	-16.2533
1	1	1	56	25.95	128	78	58	30	10	10	51	30	94	17.7	557	9.06	7.97	125.219	-15.7	-10	-15.4	10.6	-26.8	-21	-11.31	-13.5	-9.4	-10.7	-41.5	-25.5	-20.9	-14.1	-9.7	-6.3	-8.1	-34.3	-11.1	-17	-7.93	-11.1133
1	1	1	64	22.49	171	96	57	33	11	11	52	31	87	19.2	815	5.41	7.12	139.819	-20.7	-30.9	-34.7	-13	-30.4	-8.4	-9.75	-14.7	-17.2	11.9	-61.3	-11.3	5.8	-18.61	-9.3	12.1	-5.1	-63.1	-20	4	-10.81	-13.0567
1	1	1	60	24.22	171	102	60	32	10	10	53	32	88	20.8	569	8.59	67.49	121.659	-33	-14.8	-7.9	-26.7	-23.8	-24.3	-26.45	-24.4	-11.8	8.4	-20.4	-25.2	-11.1	-14.24	-17.4	-9.2	-9.1	-12.5	10.3	-7.1	-8.95	-16.5467
1	1	1	59	22.49	154	90	58	40	11	11	54	38	92	32.8	509	9.89	8.01	136.832	-28	16.7	-10.2	-22.6	-36.5	-31.5	-10.2	-12.1	6.6	-11.6	-6	-17.1	-18	-8.83	-5.4	4.8	24	4.3	-15.7	-9.1	-6.67	-8.56667
1	1	1	66	28.14	129	71	59	48	12	12	54	34	91	16.5	468	10.42	19.26	137.26	-18.1	-44.1	-17.9	-29.5	-41.9	-35	-25.11	-8.1	-30.3	9.6	-24.7	-33.3	-25.7	-22.67	5.5	-18.7	-11.7	-12.1	-14.3	-20.5	-11.95	-19.91
1	1	1	56	25.95	128	78	60	30	10	10	51	30	82	17.7	557	9.06	7.97	125.219	-23.6	-9.9	-15.4	-28.8	-26.8	-32.9	-22.12	-21.9	-9.4	-10.7	-41.5	-25.5	-10.7	-14.1	-16.2	-6.3	-23.7	-34.3	-11.9	-9.4	-7.93	-14.7167
1	1	1	64	22.49	171	96	55	33	11	11	52	31	87	19.2	815	5.41	7.12	139.819	-35.7	-30.8	-34.7	-42.6	-30.4	-22.9	-14.92	-25	-17.2	11.9	-61.3	-13.6	-15.9	-18.61	-15.9	12.1	26.9	-63.1	-17.1	-10.6	-10.81	-14.78
1	1	1	60	24.22	171	102	59	32	10	10	53	32	84	20.8	569	8.59	67.49	121.659	-25.9	-14.9	-7.9	-27.4	-23.8	-10.6	-8.52	-23.9	-11.8	8.4	-20.4	-17.8	7.6	-14.24	-16	-9.2	32.8	-12.5	-11	22.7	-8.95	-10.57
1	1	1	59	22.49	154	90	59	40	11	11	54	38	92	32.8	509	9.89	8.01	136.832	-42.5	-16.6	10.2	-21.7	-31.5	-22.1	-23.48	-29.7	-10.4	-12.6	-11.3	-13.5	-11.2	-9.83	-12.2	-10.8	-14.6	-8.4	-11.4	-8.6	-7.67	-13.66
1	1	1	66	28.14	129	71	58	48	12	12	54	34	73	16.5	468	10.42	19.26	137.26	-19.1	-31.4	-16.7	-27.4	-22.9	-21.6	-19.96	-16.6	-27.3	9.6	-20.7	-21.9	-10.6	-17.31	-11.4	-19.9	-13.2	-12.1	-9.1	-7.6	-12.95	-16.74
1	1	1	56	25.95	128	78	57	30	10	10	51	30	79	17.7	557	9.06	7.97	125.219	-17.4	9.8	-14.4	-9.6	-25.8	-22.8	-13.31	-13.5	-9.4	-10.7	-21.5	-16.5	-11.9	-13.1	11.2	-6.3	-8.1	-30.3	-18.1	-15.4	-7.93	-11.4467
1	1	1	64	22.49	171	96	60	33	11	11	52	31	87	19.2	815	5.41	7.12	139.819	-20.7	-30.8	-34.7	-13	-30.4	-8.4	-9.75	-14.7	-17.2	11.9	-61.3	-11.3	5.8	-18.61	-9.3	12.1	-5.1	-63.1	10.3	4	-10.81	-13.0567
1	1	1	60	24.22	171	102	58	32	10	10	53	32	68	20.8	569	8.59	67.49	121.659	-28.2	-16.9	-11.9	-20.7	-19.8	-20.7	-22.43	-21.2	-12.7	11.4	-16.9	-22.6	-13.1	-11.24	-16.8	-11.2	-16.1	-10.7	-14.8	-7.1	-8.95	-14.2067
1	1	2	72	26.2	160	78	59	30	11	9	49	26	72	20.5	634	5.22	6.57	98.7577	-10.6	-14.7	-19.8	-9.7	-33.5	-20.1	-15.57	-7.9	-10	-11.8	-15.1	-15.1	-10.4	-13.13	-6.2	-10.7	4.1	-14.2	-14.3	-3.8	-10.47	-13.0567
1	1	2	76	16.88	136	63	62	32	9	9	50	30	66	30.4	304	12.34	31.16	124.23	-12.8	-19.2	-17.6	15	31.1	10.6	-3.18	-7.3	9.9	-7.9	10.9	10.7	-7.7	-11.4	-6	11	-17.9	10.4	-11.9	-7.9	7.19	-2.46333
1	1	2	76	24.03	152	65	55	34	8	8	47	28	77	13.2	109	42.64	1.73	96.1377	-21.6	-20.9	-16.7	-45.7	-42.2	25	-22.14	-13.2	-7.5	15	-15.6	-27.4	15.2	-13.64	-7.7	11.6	15.1	11.2	-17.1	-14.4	-8.41	-14.73
1	1	2	66	22.77	186	80	58	33	10	10	58	35	84	22.4	599	7.74	0.55	122.16	-25.4	10	-10.2	-26	8.9	-33.7	-17.66	-13.3	-3.5	-6.3	6.9	-17.8	-29.3	3.62	-3.3	-4.2	14.5	9	-11	-25.1	1.96	-4.02667
1	1	2	73	26.3	136	65	59	34	11	11	47	30	85	16.3	203	20.53	12.6	97.3519	-23	10	-21.7	-17.8	-37.8	-24.4	-17.63	-14.1	15.5	-13.6	-33.2	-27.9	-17	-16.51	8.4	17.8	8.7	-35	-12.7	-15.4	-12.46	-15.5333
1	1	2	71	18.82	135	66	58	38	10	10	54	34	70	30.5	529	6.54	8.69	122.25	-10.6	5.6	-12.3	-9.7	9.5	-18.1	-11.49	-9.7	-12.9	-12.1	-24.7	-13.3	-13.4	-9.73	-9.4	7.6	-8.9	-20.5	-14.2	-9.8	-7.44	-9.55333
1	1	2	69	24.65	176	75	57	36	10	10	48	32	91	16.4	558	6.22	0.49	97.0048	-12.8	-19.8	-15.5	15	-24.9	-10.1	-6.18	-7.3	-17.1	-8.7	-18.8	10.7	-7.7	-19.53	-6	-20	-16.9	-11.5	-20.3	-8.4	-15.22	-13.6433
1	1	2	66	18.49	110	65	60	31	10	10	50	31	74	13.7	689	4.92	6.5	101.43	-19.6	-16.1	-21.1	-33.7	-7.6	25	-18.14	-12.9	-14.5	-15.7	17.8	-27.4	15.2	-8.15	-12.1	-10.8	13.8	-16.6	-10.3	-14.4	-9.4	-11.8967
1	1	2	67	19.34	152	78	58	39	10	10	57	37	92	23.9	535	6.64	0.4	154.393	-23.4	-13.5	31.6	-22.9	-29.6	-33.7	-12.19	-13.3	-8	28.7	-35.8	-17.8	-29.3	-13.5	-3.3	-7.7	16.5	-33.5	-15.7	-20.5	-12.59	-12.76
1	1	2	49	17.63	131	88	59	44	10	10	52	38	87	14.5	599	6.27	25.49	109.071	-23	18.3	-17.2	-17.8	-38.5	-24.4	-17.63	-14.1	10	-13	-15.4	-27.9	-17	-11.43	8.4	10.9	8.7	-9.9	-14.3	-15.4	-3.7	-10.92
1	1	2	72	26.2	160	78	62	30	11	9	49	26	72	20.5	634	5.22	6.57	98.7577	-10.6	-14.7	-19.8	-9.7	-33.5	-20.1	-15.57	-7.9	-10	-11.8	-15.1	-15.1	-10.4	-13.13	-6.2	-10.7	4.1	-14.2	-11.9	-3.8	-10.47	-13.0567
1	1	2	76	16.88	136	63	55	32	9	9	50	30	68	30.4	304	12.34	31.16	124.23	-14.8	-21.2	-17.6	-11.7	31.1	-10.6	-7.18	-7.3	9.9	-7.9	10.9	10.7	-7.7	-4.4	-6	11	-17.9	-10.4	-17.1	-7.9	-7.19	-6.25667
1	1	2	76	24.03	152	65	58	34	8	8	47	28	69	13.2	109	42.64	1.73	96.1377	-19.6	-21.7	-17.7	-22.9	-32.2	19.8	-18.14	-15.2	-11.5	14.7	-15.6	-18.6	17.2	-6.64	-11.5	11.6	-14.2	-13.6	-12.7	-13.1	-11.41	-12.0633
1	1	2	66	22.77	186	80	60	33	10	10	58	35	84	22.4	599	7.74	0.55	122.16	-25.4	10	-10.2	-26	8.9	-33.7	-17.66	-13.3	-3.5	-6.3	6.9	-17.8	-29.3	3.62	-3.3	-4.2	14.5	9	6.5	-25.1	1.96	-4.02667
1	1	2	73	26.3	136	65	60	34	11	11	47	30	85	16.3	203	20.53	12.6	97.3519	-24.1	-13.6	-18.7	-19.2	-22.8	-24.4	-18.47	-16.1	-15.5	-15.6	-24.2	-28.9	-17.4	-18.14	-11.4	18.3	13.4	-28.4	-24.2	-16.6	-12.46	-16.3567
1	2	1	66	21.26	167	71	62	31	10	10	48	30	82	15.2	197	27.47	4.81	103.784	-15.2	-16.3	-11.7	-14.1	-37.6	-15.3	-12.13	-16.8	-18.5	11.3	-31.9	-28.6	-14.2	-18.52	5.1	-22.6	-12.7	-21.7	-18	-13.5	-12.29	-14.3133
1	2	1	68	19.22	164	76	59	35	10	10	51	34	97	17.8	715	6.16	7.01	105.621	-37.6	-5.6	17.9	-44.2	-32.7	-50	-27.32	-24.6	7.3	18.9	-33.6	-35.3	-34.5	-8.94	-14.8	13.7	22.4	-32.5	-20.9	-23	-4.81	-13.69
1	2	1	68	20.68	187	89	59	36	9	9	53	33	82	18.1	644	6.99	1.89	94.6349	-37	-15.3	-16.2	-48.4	-21.2	-26	-19.97	-29.4	-7.5	-11.5	11.5	-13.3	-12.2	-9.27	-23.5	6.7	13	11.2	-30.1	9.1	-8.36	-12.5333
1	2	1	70	24.73	143	71	63	36	8	8	52	28	110	17.3	505	8.86	6.18	93.055	-32	14.2	-9.3	-63.8	-17.6	-21.8	-30.56	-21.2	-10.9	-7.7	-9.4	-25.2	-13.7	-7.53	-12.1	-14.7	29.7	-9.9	-8.1	4.1	-5.73	-14.6067
1	2	1	56	24.22	143	86	56	35	9	9	49	30	102	21.9	521	9.82	5.27	85.2236	-34.1	-31.5	-36	-29.7	-34	-25.3	-22.08	-22	-24.2	-16.5	-23.4	-20.1	-16.7	-19.73	-14.5	-21.5	11.7	-20.2	-17.2	-16.2	-13.19	-18.3333
1	2	1	60	24.22	171	102	58	32	10	10	50	33	115	20.8	569	8.59	67.49	92.2752	-15.2	13.9	24.9	-16.4	-24.3	-15.3	-11.59	-6.8	-12.1	19.6	-20.8	-28.6	-14.2	-11.12	7.1	-16.8	-12.7	-19.3	-16.6	-17.5	-14.18	-12.2967
1	2	1	76	22.68	144	79	59	38	10	10	48	30	148	12	165	34.27	1.9	95.4489	-37.6	-11.9	-22.2	-44.2	-44.3	-48.9	-26.45	-24.6	-11.3	-14.9	-25.7	-35.3	-35.5	-18.53	-14.8	-14	-15.4	-23.7	-19.1	-23	-15.01	-19.9967
1	2	1	74	23.53	146	67	60	37	8	8	48	33	100	10.6	261	19.96	0.85	85.5213	-37	-44.6	-39.4	-48.4	-46.3	-26	-19.97	-29.4	-30.4	-30	-12.3	-13.3	-12.2	-19.94	-23.5	-20.2	13	-7.2	-15.3	9.1	-12.96	-17.6233
1	2	1	64	24.17	153	69	55	38	9	9	48	28	86	23.4	706	6.43	6.14	83.0201	-32	11	52.2	-63.8	-26.8	-21.8	-19.56	-21.2	14.2	33.7	-32.4	-25.2	-13.7	-8.31	-12.1	14	-19.8	-20.8	-10.6	4.1	-10.15	-12.6733
1	2	1	70	20.76	155	73	58	37	9	9	47	28	118	47.6	1028	3.91	2.3	68.7084	-34.1	23.8	36.8	-28.6	-27.7	-24.1	-21.33	-22	8.5	32.9	-33.3	-19.7	-16.7	-10.62	-14.5	-15.9	-12.7	-25.4	-20.1	-16.2	-15.73	-15.8933
1	2	1	66	21.26	167	71	59	31	10	10	48	30	82	15.2	197	27.47	4.81	103.784	-15.2	-16.3	-11.7	-14.1	-37.6	-15.3	-12.13	-16.8	-18.5	11.3	-31.9	-28.6	-14.2	-18.52	-6.3	-22.6	-13.2	-21.7	-18	-13.5	-12.29	-14.3133
1	2	1	68	19.22	164	76	64	35	10	10	51	34	97	17.8	715	6.16	7.01	105.621	-37.6	-5.6	17.9	-44.2	-32.7	-50	-27.32	-24.6	7.3	18.9	-33.6	-35.3	-34.5	-8.94	-14.8	13.7	22.4	-32.5	-20.9	-23	-4.81	-13.69
1	2	1	68	20.68	187	89	57	36	9	9	53	33	82	18.1	644	6.99	1.89	94.6349	-37	-16.9	-17.1	-33.7	-25.4	-25.8	-19.64	-29.4	-11.5	-12.4	-11.5	-11.3	-13.4	-12.27	-18.5	-16.7	14.7	11.2	-29.4	-15.6	-8.36	-13.4233
1	2	1	70	24.73	143	71	56	36	8	8	52	28	110	17.3	505	8.86	6.18	93.055	-32	14.2	-9.3	-44.7	-17.6	-21.8	-28.45	-21.2	-10.9	-7.7	-9.4	-24.2	-13.7	-9.41	-12.1	-13.4	-19.7	-10.9	-11.1	4.1	-10.73	-16.1967
1	2	1	56	24.22	143	86	58	35	9	9	49	30	102	21.9	521	9.82	5.27	85.2236	-34.1	-20.7	-28.4	-28.8	-27.5	-25.3	-21.32	-22	-21.2	-19.5	-24.1	-19.8	-16.7	-19.65	-14.5	-19.3	-12.4	-18.8	16.5	-16.2	-11.26	-17.41
1	2	2	61	23.44	145	65	59	37	8	8	51	35	85	17.3	199	19.88	20.11	88.2843	-27.6	-16.8	-15.1	-23.8	-31.9	-27.5	-20.65	-16.3	-11.9	-6.3	-9.5	-23.4	-18.3	-9.09	-12.8	-8.7	-11.2	-10.6	-9	-14.6	-5.16	-11.6333
1	2	2	63	24.17	130	90	60	29	9	9	47	24	119	11.3	243	17.72	1.21	84.9094	-26.6	12.2	-21.8	13	21	-34.8	-17.32	26.9	6.4	-18.7	26.3	-14.3	-21.5	3.11	27.7	6.5	15.5	28.8	9.5	-14.6	2.65	-3.85333
1	2	2	60	24.97	150	80	55	32	10	10	47	28	100	11.5	183	25.5	18.89	89.1785	-24.1	-25.2	-24.6	-18.8	-42.2	-46.5	-21.53	-14.7	-14.9	-19.5	-35.6	-30	-36.2	-15.24	-15	9.8	14.6	-29.5	-15	-28.6	-8.92	-15.23
1	2	2	73	24.44	131	60	58	36	7	7	53	35	74	13.1	586	5.7	199.33	81.0424	20.3	-19.7	-9.8	-5.5	-18.4	8.4	5.84	12.3	-13.9	-10.9	-22.2	7	4.8	-14.14	4.3	-9.1	-6.7	-19.9	-19	-2.6	-11.25	-6.51667
1	2	2	63	23.15	110	69	59	31	8	8	50	35	90	36.64	795	14.31	24.9	78.9929	-36.7	-13.9	-20.8	-30.9	-31	-29	-22.16	-30.1	-9.6	-9.3	-15.6	-30.6	-19.1	-12.45	-27.3	-8	18.2	-14	-28.5	-19.1	-8.82	-14.4767
1	2	2	62	23.44	145	65	58	37	8	8	51	35	85	17.3	199	19.88	20.11	88.2843	-20.3	-16.8	-15.1	-37.9	-31.9	-11.2	-8.77	-19	-11.9	-6.3	-9.5	6.2	4.1	-9.09	-15.6	-8.7	-9.6	-10.6	-9	12.8	-5.16	-7.67333
1	2	2	63	24.17	130	90	57	29	9	9	47	24	119	11.3	243	17.72	1.21	84.9094	-51.8	12.2	-21.8	-32.1	21	-21.2	-26.23	-49.1	6.4	-18.7	26.3	-16.4	-19.7	3.11	-43.7	6.5	9.9	28.8	9.5	-15.2	2.65	-6.82333
1	2	2	60	24.97	150	80	60	32	10	10	47	28	100	11.5	183	25.5	18.89	89.1785	-17.3	-25.2	-24.6	21.8	-42.2	-21.7	-12.11	-14.7	-14.9	-19.5	-35.6	-12.2	-21.2	-15.24	-10.6	9.8	-11.4	-29.5	-15	-22	-8.92	-12.09
1	2	2	73	24.44	131	60	58	36	7	7	53	35	74	13.1	586	5.7	199.33	81.0424	-30.6	-19.7	-9.8	-48.9	-18.4	-35.8	-19.64	-26	-13.9	-10.9	-22.2	-30.4	-15.5	-14.14	-18.4	-9.1	23.8	-19.9	-19	-6.7	-11.25	-15.01
1	2	2	63	23.15	110	69	59	31	8	8	50	35	90	36.64	795	14.31	24.9	78.9929	-15.8	-13.9	-20.8	-24.8	-31	-40.2	-22.16	-14.1	-9.6	-9.3	-15.6	-24.9	-27.4	-12.45	-14.1	-8	26.5	-14	-28.5	-18.8	-8.82	-14.4767
1	2	2	58	23.44	145	65	62	37	8	8	51	35	85	17.3	199	19.88	20.11	88.2843	-27.6	-18.3	-16.6	-21.7	-28.8	-27.5	-18.74	-16.3	-15.9	-11.4	-10.5	-18.4	-18.3	-12.09	-11	-9.1	-12.1	-10.3	-10.4	-14.6	-8.16	-12.9967
1	2	2	63	24.17	130	90	55	29	9	9	47	24	119	11.3	243	17.72	1.21	84.9094	-26.6	-14.6	-18.8	-13.4	19.3	-34.8	-15.43	26.9	12.4	-19.9	-21.4	-13.7	-21.5	-5.47	27.7	-10.4	-14.6	23.9	-13.9	-14.6	-3.84	-8.24667
1	2	2	60	24.97	150	80	58	32	10	10	47	28	100	11.5	183	25.5	18.89	89.1785	-24.1	-24.6	-23.9	-19.8	-38.9	-41.7	-23.63	-14.7	-15.4	-16.4	-33.4	-29.7	-36.2	-17.23	-15	-14.8	14.6	-27.8	-17.4	-28.6	-8.74	-16.5333
1	2	2	73	24.44	131	60	60	36	7	7	53	35	74	13.1	586	5.7	199.33	81.0424	-20.3	-18.7	-11.2	-7.8	-16.4	8.4	-11.4	9.3	-14	-11.2	-21.5	-7.9	4.8	-11.14	5.4	-10.2	-8.9	-20.1	-18.9	-2.6	-12.16	-11.5667
1	2	2	63	23.15	110	69	62	31	8	8	50	35	90	36.64	795	14.31	24.9	78.9929	-36.7	-14.1	-19.9	-29.9	-30.8	-29	-22.33	-30.1	-11.4	-16.2	14.4	-29.9	-19.1	-12.45	-27.3	-9.4	17.8	-15.1	-28.8	-19.1	-11.31	-15.3633
2	3	1	64	23.6614	128	76	60	35	8	8	46	28	123	4.2	57	110	2.5	65.7844	-35	-30.1	-33.8	-27.3	-31.5	-32	-29.03	-24.2	-20.9	-16.1	-24.1	-17.6	-17.5	-18.7	-14.8	-10.8	-11.4	-20.3	-11	-10.1	-11.33	-19.6867
2	3	1	59	24.1672	121	74	62	32	8	8	45	26	132	3.9	62	106.2	3.2	67.6583	-28.2	-26.5	24.9	-16.4	-47.7	-25	-22.2	-16.3	-20.7	-18.9	-18	-26.8	-16	-17.03	-10.3	-17	-17.8	-19.6	-12.7	15.8	-12.62	-17.2833
2	3	1	58	20.7612	120	81	59	29	7	7	45	28	125	5.2	68	115.2	1	57.9017	-43	-21.2	17.2	-22.5	-31.3	-50.7	-26.57	-30.3	15.7	18	-21.3	-18.7	-27.5	-16.44	-21.9	-28.8	-18.5	-20.8	-11.1	-16	-12.46	-18.49
2	3	1	60	23.1473	116	80	64	30	8	8	42	25	122	5	72	105.3	0.79	63.4185	-28.9	-22	-28.7	-33.7	-26.9	-43.2	-29.61	-12	-14.6	-12.2	-21.7	-21.8	-31.1	-18.15	-7.5	-9.6	6.8	-13.6	-20	-22.2	-9.52	-19.0933
2	3	1	63	22.4913	132	79	65	28	8	8	42	26	136	6.2	60	100.5	0.21	59.0245	-31.8	-41.1	-36.8	-24.6	-25.4	-44.3	-22.63	-17.2	-15.6	-18	-20.1	-19.16	-26.3	-19.12	-15.4	-12.3	-18.9	19.5	10.3	-24.2	-11.4	-17.7167
2	3	1	64	24.6548	115	82	57	30	8	8	47	29	130	4.5	59	99.8	1.3	78.0356	-24.4	-17.1	24.1	-30.2	-21.6	-31.6	-21.37	-13.4	-11	-14	-20.3	-17.9	-11.6	-16.3	-18.8	-12.1	-18.1	-14.9	-15.7	-21.9	-17.48	-18.3833
2	3	1	66	24.2215	125	76	60	30	8	8	40	24	121	5.1	66	118.2	3.9	52.5052	-30.2	-18	23.3	-35.8	-31.9	-33.6	-21.26	-21.7	8.3	-8.7	-35.1	-22.1	-23.2	-15.8	-17.3	15.2	-37.6	-31.5	-14.3	-15.5	-10.31	-15.79
2	3	1	61	22.1893	132	76	60	34	7	7	45	27	126	5.6	80	101.9	4.2	64.2052	-28.5	17	12.2	-48.6	-33.2	-25.7	-22.78	-16	13.6	9.5	-35.2	-20.5	-25.1	-14.23	-5.1	14.9	9.4	-26.2	-11.9	-27.1	-7.58	-14.8633
2	3	1	68	22.0317	121	80	62	25	6	6	45	31	131	3.9	72	117.3	0.18	52.0593	-31.9	-24.2	-14.8	-13.1	-29	-30	-21.53	-19.3	-12.2	5	-11.1	-20.9	-18.1	-11.72	-11	-6.5	8.1	-10.9	-17.1	-12	-7.06	-13.4367
2	3	1	75	23.5078	128	82	61	37	8	8	46	28	135	4.2	57	110	1.2	70.4838	-34.5	-27.7	-23.1	25.2	-40	-49.5	-31.35	-21	-18.4	-17.2	-19.4	-32.4	-32.9	-22.83	-10.7	-10.3	-15.6	-19	-25.2	-21.1	-16.01	-23.4
2	3	1	60	24.4898	121	82	59	35	9	9	45	29	132	3.9	62	106.2	2.35	70.8541	-33.2	-11.5	-24.4	-23.4	-12.8	-19.7	-14.71	-31.4	7.6	-15.3	-18.2	-15.2	-15.2	-11.66	-30.4	14.7	10.1	-13.5	-15.1	-11.9	-8.09	-11.49
2	3	1	65	22.3435	120	71	58	32	7	7	44	25	125	5.2	68	115.2	2.81	50.5048	-21.9	-35	-18.1	41	13.9	-30.3	-16.09	-10.7	-20.7	-15.3	22.2	-10.5	-18.6	-13.9	-9.9	-12.4	-13.9	-24.7	-14.5	16.2	-11.64	-13.88
2	3	1	59	20.227	116	78	57	27	9	9	43	25	122	4.9	72	105.3	3.01	67.9367	-46.2	-40.5	-22.6	-28.7	-23.7	-22.6	-28.36	-36.4	-24.7	-16.8	-19.3	-19.6	-19.6	-20.96	-27.7	-18.8	-10.3	-14	-12.3	-12.4	-14.46	-21.26
2	3	2	67	23.3355	132	83	61	30	8	8	47	27	136	6.3	60	100.5	2.65	74.7758	-38	-24.9	-24.2	-16.2	-29.7	-28.2	-24.08	-25	-13	-16.4	-13.6	-15.5	-20.9	-15.26	-14.1	-9.6	-14.2	-12.3	10.1	-15.6	-9.26	-16.2
2	3	2	71	21.048	115	82	60	35	8	8	44	27	130	4.5	59	99.8	1.94	68.3097	-27.9	-25.2	-21.8	-23.7	-23.7	-18.2	-20.34	-18	-17.3	-13.9	-26.9	-14.1	-12.6	-15.05	-10.5	-14.5	-10.9	-28.9	-10.3	-7.8	-10.91	-15.4333
2	3	2	70	23.8895	125	79	62	28	8	8	44	26	121	5.1	66	118.2	1.08	58.5893	-22.8	-24.2	-29.6	-26.8	-30.3	-11.9	-22.53	-10.5	-16.6	-23.2	-10.8	-16.4	-17.3	-14.72	-5.1	-9.2	-19	6	-7.2	-20.5	-9.05	-15.4333
2	3	2	67	19.1516	132	82	57	21	7	7	42	24	126	5.6	80	101.9	0.18	50.1955	-32.7	-48.6	-34.1	-46.1	-31.5	-30.5	-33.99	-21	-28.8	-23.9	-35.5	-31.5	-26.7	-25.86	-19.1	-13.3	-11.6	-26.1	-31.4	-22.5	-18.74	-26.1967
2	3	2	66	23.1473	121	84	56	28	9	9	44	25	131	3.9	72	117.3	0.94	80.1501	-43	-21	15.3	-35.5	-38.2	-42	-30.82	-35.6	-18.5	-15.2	-19.4	-29.3	-26.1	-23.22	-27	-20.7	-13.5	-11.4	-20.8	-15.2	-16.43	-23.49
2	3	2	62	20.202	128	81	58	31	8	8	43	27	135	4.2	57	110	0.74	67.6204	-30.5	-16.1	-28.8	-31.7	-31.5	-39.8	-24.37	-22.2	8.7	-18.2	-32.7	-18.5	-22.4	-16.15	-18.7	11.3	-13.3	-30.4	-15.9	-12.2	-9.68	-16.7333
2	3	2	59	23.7812	121	69	64	33	9	9	46	28	132	4	62	106.2	0.71	75.2529	-32.8	-24.3	-10.9	-26.6	-40.7	-49.1	-27.83	-19.9	-8.9	-16.3	-23.7	-25.8	-28.7	-18.96	-13.5	10	-17.6	-19.9	-17.4	-15	-12.27	-19.6867
2	3	2	64	24.3025	120	77	62	25	8	9	45	28	125	5.2	69	100	6.51	64.1506	-40.2	-22.8	-29.9	-57.9	27.9	-33.9	-27.43	-23.5	-16.8	-15.6	-33	-17.4	-27.5	-16.81	-17.2	-13.5	9.7	-18.2	-17	-22.4	-8.12	-17.4533
2	3	2	69	23.7332	116	82	57	29	7	7	46	27	122	4.9	72	105.3	3.21	62.6678	-47.1	-28.2	-26.4	-32.1	-40.4	-24.3	-28.29	-38.9	-17.6	-18.8	-39.5	-31.5	-13.8	-21.77	-32.1	11.6	22.9	-42.4	-30	5.8	-15.07	-21.71
2	3	2	60	20.7008	132	81	56	28	8	8	48	29	136	6.2	60	100.5	3.94	81.9796	-21.7	-34.9	-48.8	28.7	-23.5	-22.8	-18.59	-19.7	-22.9	-35.2	-16	-18.9	-19	-18.09	-16.7	-17.3	-22.6	-5.9	14.8	-7.5	-12.74	-16.4733
2	3	2	69	26.1286	115	82	58	32	9	9	47	27	130	4.6	59	99.8	4.06	80.1141	-45	-22.1	-24.3	-28.5	-36.3	-45.2	-28.22	-30.5	-9.5	-22.3	-25.2	-27.2	-29.4	-20.9	-18.6	10.4	-20.7	-17.6	-24.7	-22.3	-15.35	-21.49
2	3	2	66	22.9819	125	86	64	33	7	7	45	25	121	5.1	66	118.2	2.51	51.7525	-27.8	25.4	16.7	-30	-22.3	-27.4	-16.55	-15.8	9	-12.4	29	-28.4	-21.9	-15.46	-6.8	-9.9	-15.1	31.2	-27.9	-18.2	-12.58	-14.8633
2	3	2	67	20.4783	132	79	57	28	7	7	43	26	126	5.7	80	101.9	3.06	52.0127	-23.2	-14.5	-24.4	-21.4	-14.8	-19.7	-16.71	-25.4	-8.7	-15.3	-18.2	-17.2	-15.2	-11.56	-24.4	-16.7	10.1	-13.5	-15.1	11.4	-7.13	-11.8
2	3	2	72	21.2585	121	84	59	32	8	8	45	26	131	3.9	72	117.3	3.31	69.2921	-27.3	-14.1	24.1	-30.2	-20.9	-18.6	-17.37	-15.9	-13.4	-15.1	-20.3	-16.1	-14.6	-14.95	-19.8	-14.1	-18.1	-19.9	-15.7	-19.4	-15.48	-15.9333

## Sheet: Sheet2
是否为尿毒症	构型	Endo-8CS	Endo-7CS	Endo-12CS	Endo-11CS	Endo-10CS	Endo-9CS	Endo-GCS	Myo-8CS	Myo-7CS	Myo-12CS	Myo-11CS	Myo-10CS	Myo-9CS	Myo-GCS	Epi-8CS	Epi-7CS	Epi-12CS	Epi-11CS	Epi-10CS	Epi-9CS	Epi-GCS	GCS
1	1	-17.5	9.8	-13.2	-15.1	-28.8	-38.3	-16.89	-17.6	-21.6	-15.4	-9.9	-23.9	-21	-14.8	-15.9	-12.5	-20.3	-5.5	-14.2	-16.3	-12	-14.5633
1	1	-27.2	-16.9	-23.4	-24.5	-22.4	-37	-23.37	5.8	11.5	11.7	-25.9	-29.1	-21.9	-10.55	7.4	12.1	9.7	-25.1	-23.3	-11.7	-6.04	-13.32
1	1	-6.4	4.8	2.4	-4.5	-6.5	-9.8	-3.79	-11.5	-12.2	-20.5	-14.2	-9.8	-24.9	-14.7	-8.6	5	-13.4	-13	-8.6	-20.6	-9.98	-9.49
1	1	-7.7	11	-23.7	-30.3	-33.6	-32.5	-18.13	-18.5	-10	-13.2	-22	-21.4	-17.5	-16.81	-9.1	-8.3	-11.4	-14.1	-16	-15.4	-10.54	-15.16
1	1	-46.7	-24.1	-20.9	-22.9	-32.8	-20.9	-20.68	-9.8	-19.1	-13.1	-19.2	-18.2	-18.1	-15.07	-6.6	-11.7	-8.2	-12.5	-12.7	-13.8	9.21	-8.84667
1	1	-41.6	33.9	-35.5	36	24.7	31	24.46	-19.3	-9.4	8.8	-16.3	-15	-22	-13.62	-8.8	6.2	11.7	-16.2	-9.2	-14.1	-6.37	1.49
1	1	-42.1	-13.6	24.5	-39	-28.6	-41.9	-22.03	-38.1	10.2	14.1	-18.5	-27.8	-24	-14.72	-28	21.3	28.8	-17.8	-22.9	-22.8	-7.65	-14.8
1	1	-35	-37.1	-38	-27.8	-25.5	-41.6	-28.29	-21.3	-17.1	15.4	-15.5	-27.5	-15.3	-12.5	-13	-11.7	-15.1	-9.4	-23.2	-7.3	-10.79	-17.1933
1	1	-52.3	-37.4	-28.9	-39.3	-28.5	-53.8	-37.78	-23.4	-19.8	-18.9	-20.1	-6.4	-24	-15.4	-16.4	-19.4	-21	-16.1	-16.1	-14.7	-12.5	-21.8933
1	1	27.8	-20.6	-44.9	31.7	-28.5	-58	-18.2	-25.8	-20.7	-28.1	-29.2	-33	-31.2	-22.41	-10.3	-12	-16.4	-8.4	18.3	-14.3	-6.54	-15.7167
1	1	-43.4	-11.9	-27.5	-35.8	-23.9	-19.8	-25.43	19.8	22	-6.6	41.8	35	17	21.74	-8	9.7	-10.4	33.7	26.6	10.2	10.12	2.14333
1	1	-37.4	-41.7	-33.5	15.7	18	-45.5	-23.73	-22.2	-8.4	6.1	-23	-25.3	-30	-16.64	-10.9	4.8	17.2	-18.3	-13.2	-16.1	-5.76	-15.3767
1	1	-19.1	-17	-26.3	-35.2	-34.1	-31	-24.62	-29.7	-25.9	-17.7	-15.7	-32.6	18.2	-16.11	-11.5	-11.9	-25.4	-20.5	-25.3	19.5	-10.46	-17.0633
1	1	-35.5	-14.5	12.6	-13.7	-45.8	-46.2	-26.07	-17.2	-16.8	-17.1	-25.8	-12.7	-15.2	-16.32	-8.9	-8	-11.9	-15.8	12.3	9.2	-6.13	-16.1733
1	1	-28.5	-27.8	-16.5	-32.1	-40.1	-20.1	-24.43	-18.4	-22.3	-24.4	-22.2	-3.8	-14.5	-17.02	-5.6	-12.9	-19.8	-16.5	-3.2	-7	-9.46	-16.97
1	1	-32.9	-17	7.8	-26	-24.3	-26.5	-19.44	-24.4	-14.1	-15.1	-21.5	-20.9	-19.2	-18.01	-7.5	-5.2	5.5	-16.5	-15.2	-8.5	-7.47	-14.9733
1	1	-28.4	8.9	-34.4	-31.7	-29.1	-35.4	-23.49	-33.9	-18.7	21.4	-20.7	-24.7	-21.3	-11.4	-31.8	13.7	-29.8	-21.2	-25.8	-23.9	-13.57	-16.1533
1	1	-17.5	-33	-17.8	4.3	11.2	-9	-12.08	-11.1	-10.3	-15.7	-17.7	-18.6	-21.7	-15.12	5.2	-5.9	-17.3	-15.2	-14.8	-13.9	-9.96	-12.3867
1	1	-36.9	-29.4	-20.5	-37.4	-22.3	-13.6	-24.74	-35	22.5	7.1	-16.4	-13.1	-35.9	-12.23	-27.1	12.9	7.2	-16.5	-12	-22.5	-8.73	-15.2333
1	1	-24.9	-42.6	-9.3	19.3	-43.2	-24.6	-19.31	-15	-16.1	-14	-26.4	-25.5	-28.1	-18.1	-5.8	-10.8	12.6	-21.4	-16.1	-18.2	-9.45	-15.62
1	1	-41.8	-34.5	-21.9	-33.4	-28.9	-26.7	-27.4	-17	-22.3	-20.9	-25	2.1	-14.5	-16.81	-7.6	-12	-15.6	-16.5	-5.9	-8	-10.1	-18.1033
1	1	-16	-11.6	-16	-12.2	-25.1	-23.3	-9.73	-19.3	-16.7	-16.7	25.5	-17.5	-27.2	-8.1	-11	7.8	8.6	-22.1	-9.5	-18.7	-7.93	-8.58667
1	1	-39.4	-39.2	19.2	-21.7	-32.2	-27.6	-22.63	-23.8	-23.2	-8.1	-24.7	-8.3	-18.7	-16.5	-9.5	-16.7	-11.4	-15.9	11.5	-9.3	-8.44	-15.8567
1	1	-38.4	-7.9	-13.7	-39.3	-31.3	-29.6	-26.51	-20.6	-14.2	-10.9	-20.8	-25	16.8	-14.1	-8.1	-15.4	-17.4	-17.8	-20.5	-3.1	-10.9	-17.17
1	1	-29.1	-33.2	15.4	-26.3	-32.4	-29.2	-22.35	-5.8	17.1	11.7	-26	-24	-22.8	-10.6	-3.2	12.1	-12.3	-24	-20.6	-10	-6.04	-12.9967
1	1	-24.5	-39.4	-18.5	-24.9	-26.6	-33.4	-26.41	-8.4	-17.6	-15.4	-20.4	-16.4	-18.1	-16.01	-10.6	-9.6	-7.4	-12.5	-12.7	-15.1	-9.8	-17.4067
1	1	-48.2	20.4	18.2	-20.4	-33.6	-36.7	-16.19	-23.1	-17.9	-19.9	-18.3	-15.8	-20.5	-16.22	-22.6	-14.5	-18.9	-20	-19.7	-18.4	-11.15	-14.52
1	1	-31.2	-23.9	32.5	-28.9	-54.9	-39.9	-21.64	-28.5	26.4	-8.1	-14.3	-13.1	-30.4	-14.28	-24.9	11.9	8.3	-15.5	-12.5	-20.9	-10.9	-15.6067
1	1	-15.5	-9.5	21.3	-12.9	-18.1	-13.9	-8.69	-24.9	-26.7	-18	-14.9	-28.4	17.4	-16.11	-12.4	-11.8	-26.1	-21.6	-24.8	20.5	-11.54	-12.1133
1	1	-35.8	-34	-41	-34	-33.9	-30.6	-31.36	17.7	18	-8.9	-21.7	24	-17	-8.1	-7.6	10.5	-11.2	28.7	24.6	11.6	10.74	-9.57333
1	2	-33	-41	-34.5	22.3	-35.2	-29.7	-28.1	-5.8	4.3	8	-11.9	-22.4	-24	-9.99	5.5	-5.1	10.7	-11.8	-17.4	-17	5.25	-10.9467
1	2	-12.9	20.9	37.8	-32.8	-45.4	-34.4	-16.75	-10.8	-10.7	-10.3	-25.9	-26	-25.6	-16.54	4.3	-9	-6.5	-28.8	-21.9	-15.1	-11.05	-14.78
1	2	-19.9	-22.4	-29.9	-18.2	-13.6	-31.1	-20.82	-2.3	3.2	-8.9	-3.7	-4.3	-2.7	-1.76	2.6	2.7	-3.1	-2.8	-4	2.2	-1.2	-7.92667
1	2	-33.1	-17.1	-18.7	-28.6	-27.6	-21	-23.67	-6.3	4.8	-10.7	-20.6	-23.9	-21.3	-11.63	-5	5	-6.3	-19.9	-13.9	-9.4	-6.97	-14.09
1	2	-12.3	-27.4	-21.1	-28.2	-26	-25.5	-22.37	-32	-16	-12.5	-33.1	-24.6	-14.9	-18.68	-15.1	-9.1	-10.1	-30.8	-12.4	3.6	-10.34	-17.13
1	2	-31.4	-17	-18.6	-18.2	-23.4	-33.2	-23.26	-35.4	15	-11.5	-26.1	16.1	-19.9	-15.04	-25.4	12.6	8	-12.7	12.7	-18.2	-8.63	-15.6433
1	2	-49.7	-19.1	-14.6	-17	-35.5	-32	-25.05	-20	-11.7	15.1	-32.2	-15.5	-18.7	-13.08	4.1	-11.6	7.1	-26.5	-12.7	-9.9	-6.23	-14.7867
1	2	-32.6	-24	-28.3	-25.6	-41.2	-23.8	-26.42	-12.3	-21.7	-18	-15.4	-15.5	-19.6	-14.31	13	-8.6	-11.1	-10.1	10.5	-12.6	-4.79	-15.1733
1	2	-29.7	-42.3	-33.7	-38.9	-13.4	-30.1	-28.7	-36.6	-23.3	-13.2	-36.3	-17.1	-23.7	-21.03	-20.5	-6.5	19	-35.9	-14.2	-15.3	-9.03	-19.5867
1	2	-25.8	-20.7	-36	-43	-41.3	-36.4	-26.57	-13.9	11.4	-14.4	13.8	-8.4	-34.1	-19.67	-12.9	13.4	11.9	-20	10.2	-20.1	-3.92	-16.72
1	2	40.4	45.4	24.8	58.9	50.3	26.4	37.61	-19.3	-5.3	-11.9	-23.9	-14.5	-18.1	-13.88	-6.4	9.1	6.3	-11	-11.1	-17.2	-5.42	6.10333
1	2	-39.2	-18.4	-12.1	-29.5	-40.4	-50.8	-29.2	-20.6	-24.9	-22.2	-11.6	8.3	-28.9	-16.76	-11.2	-11.5	-13.6	-10.8	-10.9	-18.4	-10.28	-18.7467
1	2	-60.5	-53.6	34.9	80.1	-51.5	-21.5	-22.75	-11.2	-9.9	-20.8	-25.7	-20.8	-14.4	-15.13	-6.6	-8.1	-16.2	-19.4	-16.3	-12.5	-9.32	-15.7333
1	2	-33.7	-28.4	-25	-40.1	-23.8	-31.8	-28.49	-22.7	8.4	-14.5	-16.3	-30.8	-33	-17.18	-15.6	22	13.6	-17.1	-16.6	-22	-7.88	-17.85
1	2	-38.1	-31.2	-30.3	-32	9.9	-32.5	-26.68	-17.3	-18.8	-15.4	-26.2	-27	-11.3	-17.16	-8.5	-9.4	-15.7	-20.9	-20.8	-13.1	-11.14	-18.3267
1	2	-24	-33	-25.3	-40	-30.2	-41.3	-27.1	-20	-8.4	-6.9	-20	-16.2	-17.6	-13.13	-12.4	-3.4	-5.1	-17.1	-11	-12.5	-9.33	-16.52
1	2	-71.2	-38.7	29	-26	-36.9	-52.7	-27.8	-21.7	-4.4	-14.2	-26.2	-16.1	-16.5	-13.45	-15.7	5.2	6.7	-28.6	-11.7	-15.4	-6.98	-16.0767
1	2	-27.7	-19.2	-13.4	-18.9	-23.5	-33.9	-21.23	-10.8	-15.6	-13.8	-2.7	6.3	-14.1	-7.37	-8.5	5.5	-11.9	-6.1	7	-7.6	-4.67	-11.09
1	2	-50.8	46.7	8.3	-19	-13.3	-48	-15.02	-8.6	-16.4	-12.9	-23.8	-15.8	-12.4	-13.25	11.7	-13.7	-12.7	-20	-14	-7	-6.77	-11.68
1	2	-34.1	-19.1	-26	-30	-32.4	-28.4	-27.6	-14.6	-24.6	-12.6	6.1	-35.1	-15.1	-13.4	-8.8	-14.2	-4.7	-4.3	-22.9	-7.6	-8.08	-16.36
1	2	-38.1	-30	-28.1	-30	-13.2	-28.6	-26.68	-20.8	-18.6	-14.6	-19.7	-23.6	-22.2	-17.86	-10.1	-9.2	-14.8	-14.1	-20.6	-9.7	-8.92	-17.82
1	2	-26.7	-29.6	-31.2	-30.4	-26.4	-38.5	-28.44	-13.4	-9.1	14.1	-13.8	-17.7	-13.7	-8.95	-16.4	-8.7	16	-13.7	-10.2	-13.3	-7.41	-14.9333
1	2	-47	-36.4	-16.5	-36.7	-19.5	-33	-28.52	-41.1	-40.1	26.2	-23	-22.2	-13.8	-17.82	-40.9	-44	27.4	-24.2	-14.7	-8.5	-15.54	-20.6267
1	2	-21.4	-20.9	-32.1	-24.1	-18.6	-21.8	-20.1	-23.2	-8	-16.6	-27.8	-18.5	-16.7	-17.88	-11.7	-11.2	-20.7	-18.7	-12.4	-9.1	-11.84	-16.6067
1	2	-13	-18.8	-14.5	-28.6	-30.2	20.6	-16.75	-14.8	-14.5	14.4	-26.7	-24.8	-17.5	-15.94	-8.6	-9	14.7	-25.3	-20.4	12.1	-11.06	-14.5833
1	2	-11	-25.4	-24.6	-24.8	-27	-21	-22.37	-14	-22.6	-13.3	-23.9	-15.7	-18.7	-16.31	-7	-12.4	-11.4	-25.9	-10.2	-8.9	-10.47	-16.3833
1	2	-31	-27.1	-19	-21	-26.8	-41.2	-28.12	-33.9	17	-13.5	-18.1	-21.7	-25.7	-13.24	-21.5	13.6	-8.7	-15.7	-14.4	-17.1	-9.51	-16.9567
1	2	-30.7	38.4	7.2	-18.9	-15.7	-35.6	-15.43	-23.9	-14.9	26.3	-26.8	-25.3	-22	-12.85	-18.4	-9.3	26.4	-20.8	6.7	6.5	-3.97	-10.75
1	2	-30.5	-41	25.4	40.1	-21.4	-20.4	-20.71	-6	-7.8	14.8	-12.4	-13.4	-13.3	-5.87	4	-5	12.7	-10.5	-12.2	-3.2	-2.55	-9.71
1	2	20.5	24.9	24.9	-26.8	41.2	-28.2	25.16	-23.1	-16.6	-19.3	-27.6	-24.3	-21.2	-18.77	-14.6	-14.2	17.7	-21.8	-21	-17.6	-10.82	-1.47667
2	3	-24.4	-13.4	-42.6	28	36.2	-35	-20.36	-18.2	8.3	-25.8	-9	14.6	-24.7	-13.26	-12.1	15.9	-16.5	-7.2	12.6	-15.4	-5.74	-13.12
2	3	-37.2	-19.1	-23.8	-28	-33.5	-38.1	-29.6	-16.7	-10.5	-9.7	-21	-27	-28.9	-18.25	-9.5	-4.6	11.7	-12.7	-25.6	-18.3	-9.91	-19.2533
2	3	-24.7	-15.7	-32.7	-25.6	-17.1	-40.2	-25.13	-11.2	13.2	-22	-13.3	-15.4	-31.4	-15.02	-10.8	6.4	-15.5	-12.9	-12.4	-23	-9.44	-16.53
2	3	-30.4	-20.3	-24.2	-24.7	-29.3	-36.1	-26.27	-20.3	-12.1	-12.6	-16	-18.2	-23.9	-14.86	-15.6	6.2	-7.9	-13.1	-10.5	-16.7	-8.55	-16.56
2	3	-39.3	-27.8	-42.5	-27.6	-30.3	-24.3	-29.28	-22.8	-13.1	-15.6	-27.7	-16.1	-15.7	-16.77	-16.7	-12.1	11.4	-21.8	7	11.5	-8.27	-18.1067
2	3	-35.6	-19.6	-11.8	-40.9	-24	-35.3	-27.55	-18.6	-11.1	-9	-25.3	-11.7	-24	-16.39	-11.3	-8.5	-13.2	-14.4	-8.2	-14.9	-10.17	-18.0367
2	3	-24.9	-21.5	-29.6	-33.4	-37	-37.9	-29.15	-16.7	-10.7	-16.8	-28	-22.2	-26.7	-18.6	-11.8	-6.6	-7.7	-23	-13.3	-18.9	-10.44	-19.3967
2	3	-21.4	11.1	-14.6	-33	-24.4	-39.1	-20.66	-7.9	4	-7.4	-25	-18.3	-22	-13.01	-6	-6.9	-4.9	-20.3	-16.2	-9.5	-8.42	-14.03
2	3	8.7	-18.6	-35.6	-26.3	-33.4	-35	-23.73	6.8	-14.7	-21.2	-10.5	-21.1	-21	-13.49	11.4	-12.2	-19.6	10.2	-11.3	-10	-6.55	-14.59
2	3	-30.8	-30	-24.6	-39.1	-30.2	-28.9	-30.29	-18.7	-18.7	-14.5	-25.7	-23.2	-22.2	-20.01	-13.55	-9.7	-10.3	-13.6	-15.2	-17.7	-11.96	-20.7533
2	3	-18.7	-8	-14.3	-45.3	-22.6	-32.8	-20.44	-10.3	11.3	-10.1	-36.4	-15.4	-24.2	-13.93	-5.8	17	-9	-27.2	-12.5	-17.7	-9.28	-14.55
2	3	-45.8	-31.1	-27.5	-24.7	-20.4	-36.1	-30.69	-31.6	-18	-18.6	-16.2	-20.7	-25.4	-21.71	-21.3	-9.7	-11.6	-0.5	-18.9	-15.1	-14.19	-22.1967
2	3	-45.7	-44.8	-43.8	-47	44.2	-27.4	-33.56	-26.7	-33.1	-29.2	-33.6	18.9	-18	-23.46	-14.1	-24.4	-15.3	-26.4	-14.9	-12.1	-14.64	-23.8867
2	3	-34.9	-19.6	-29.7	-40.7	-35.8	-27.6	-28.39	-26	-11.6	-16.9	-23.8	-22	-18.3	-17.44	-20.2	-7.7	-15	-12	-12.4	-13.6	-9.92	-18.5833
2	3	-23.3	-37.7	-32	-27.8	-14.1	-26.5	-23.85	-10.3	-27.6	-23.5	-18.8	-7.4	-12.9	-15.85	-5.3	-19.9	-16.6	-13.4	-5.9	6.1	-9.69	-16.4633
2	3	-29.9	-17	-16.7	-36.8	-13.9	-30	-22.61	-16.3	-12.2	8	-27.4	-13.8	-14	-14.58	-7.6	-8	8.1	-21.1	-15.8	7.3	-8.74	-15.31
2	3	-44.8	-36	-18.2	-28.5	-61.7	-36.1	-34.52	-32.7	-18.2	-9.3	-24.8	-42.1	-27.3	-23.16	-22.1	6.7	11.6	-25	-26.6	-21.2	-14.21	-23.9633
2	3	-49.8	-19.9	-19.2	-30.3	-35.3	-46.3	-32.47	-36	-14.7	-10	-16	-29.2	-36.8	-22.8	-23.9	-14.2	9.1	-8.3	-27.9	-27.7	-16.39	-23.8867
2	3	-40.9	-20	-40.9	-50.9	-28.7	-32.1	-34.74	-31.2	-10	-21	-34.3	-17.7	-24.2	-22.54	-24.8	9.4	-15.3	-21.8	-9.9	-16.9	-12.74	-23.34
2	3	-35.3	-46.4	-21.6	-10.7	-82.1	-50.5	-35.78	-17.7	-20.2	-14.4	-14.5	-63.6	-28.6	-21.2	-6	19.8	-14.4	-25.1	-43.9	-13.4	-13.55	-23.51
2	3	-23.1	-31.1	-42.1	-43.7	-21.6	-23.7	-28.41	-12.4	-17.9	-25	-29.9	-18.2	-16.9	-17.77	12.1	7.2	-15.1	-19.2	-17.3	-17.5	-9.44	-18.54
2	3	-47.3	-24	-15.5	-39.4	-35.7	-53.2	-31.17	-27.4	-15.4	-9.8	-29.6	-21.8	-34.3	-20.6	-12.5	-7.2	12.2	-28.9	9.4	-18.5	-11.32	-21.03
2	3	-24.5	-14.8	-22.9	-25.3	-28	-24.1	-20.95	-14.6	-10.9	-15.5	-16	-25.8	-19	-15.29	-11	-12.1	-13.5	-10.1	-20	-14.8	-13.74	-16.66
2	3	-51.3	32.6	-36	-35.2	-36.4	-57.4	-36.08	-36.9	-26.3	22	-31.9	-27.3	-35.4	-24.98	-27.6	-26	22.9	-30.2	-22.4	-16.9	-15.76	-25.6067
2	3	-22.6	-29.6	-33.2	-34.1	-55.7	-24.4	-31.03	-11	-18.2	-20	-25.2	-35.1	-13.7	-18.83	8.4	-10.3	-10.1	-17.9	-21.8	-8.9	-10.28	-20.0467
2	3	-48.7	-20.1	-19.1	-30	-34.8	-44.3	-32.47	-35.9	-14.8	-10.1	-15.9	-29.1	-36.9	-22.8	-24	-14.1	9	-8.4	-28	-27.6	-16.39	-23.89
2	3	-30.9	-29.9	-24.5	-39.2	-30.1	-29	-30.29	-18.8	-18.6	-14.6	-25.6	-23.1	-22.3	-20.01	-13.6	-9.6	-10.4	-13.7	-15.1	-17.8	-12.36	-20.75

## Sheet: Sheet3
是否为尿毒症	构型	Endo-13CS	Endo-16CS	Endo-15CS	Endo-14CS	Endo-GCS	Myo-13CS	Myo-16CS	Myo-15CS	Myo-14CS	Myo-GCS	Epi-13CS	Epi-16CS	Epi-15CS	Epi-14CS	Epi-GCS	GCS
1	1	-23.3	14.7	15.9	-33.8	-12.89	-10.6	7.3	-9.3	-18	-7.32	-5.9	-4	-6	-6.9	-3.69	-7.96667
1	1	-25	-37	-28	-30.8	-26.05	-17.1	-20.4	-21.7	-28.3	-20.89	-12.9	-14.8	-14	-25.7	-14.81	-20.5833
1	1	-18.2	-25.8	-29.9	-20.5	-22.38	-8.2	-12	-19.4	-10.7	-11.8	-4.1	-11.2	-14.5	-9	-6.63	-13.6033
1	1	3.7	-15.4	-32.7	-37.7	-19.39	3.2	-5.9	-25	-28.4	-13.61	4.8	-3.6	-19.8	-22.3	-10.01	-14.3367
1	1	9.7	-18.6	-6.5	-7.3	-8.4	4	3.5	-6.8	-4.1	-3.63	3	4.3	-5.9	-4.8	-1.75	-4.59333
1	1	-14.4	42.4	-38.4	33.9	11.01	-6.3	23.7	-25.1	-17.7	6.25	-5.7	20.3	-20.1	-20.6	6.16	7.80667
1	1	25.7	-36.1	-30.8	-28.3	-15.55	4.8	-14.9	-26	-17.6	-14.27	-7.2	-6.1	-23.6	-12.6	-11.63	-13.8167
1	1	-29.2	-27.8	-37.7	-34.2	-28.75	-9.2	-13.5	-27.6	-27.7	-16.63	8	7.5	-21.5	-25.4	-10.19	-18.5233
1	1	-31.8	-35.6	-28.4	-38.1	-30.38	-20.1	-21.6	-26	-27.6	-21.8	-22.1	-16.5	-28.5	-23.3	-15.81	-22.6633
1	1	-52.8	-16.9	-45.5	-47.2	-28.01	10.9	7.3	-28.5	-28.9	-12.47	14.3	11.6	-25.4	-15.3	-6.36	-15.6133
1	1	-26.7	14.3	-33	-46.3	-21.77	6	-4.1	-17.6	-30.9	-11.04	8.9	3.6	-8.9	-24	-4.82	-12.5433
1	1	-23.1	-20.5	-24.8	-23.4	-22.01	-16.8	-21.4	-30.1	-31.2	-24.83	7.8	-10.1	-29.2	-21.9	-14.85	-20.5633
1	1	-30.2	-29.6	-29.9	-36.1	-20.95	-30.1	-24.3	-25.4	-22.6	-23.1	-20	-16.8	-22.8	-11.2	-12.66	-18.9033
1	1	-34.8	-36.4	-31	-33.4	-33.12	-29.5	-9.2	-29.2	-24.2	-20.52	-20.5	5.7	-12.2	-6.7	-9.44	-21.0267
1	1	-33.5	-27.9	-28	-39.1	-30.6	-18.2	-19.7	-30.5	-23.1	-23.35	-11.6	-18.7	-29.2	8.3	-14.69	-22.88
1	1	-30.3	-28.2	-46.8	-40.2	-30.97	7.9	-34.2	-32.6	-24.1	-24.14	6.8	-14.6	-23.5	-8.9	-9.06	-21.39
1	1	-39.2	-33	-31.9	-32.8	-33.57	-22.1	-23.3	-30.9	-36.3	-24.06	-8.1	-12.1	-30.7	-18.7	-15.94	-24.5233
1	1	14.2	-36.7	-17.5	-23.9	-20.6	-6.5	-15.5	-6.6	-16.2	-11.1	7.3	11.2	-11.8	-1.86	-10.7	-14.1333
1	1	-30.5	-37.2	-31.5	-39.4	-32.68	-21.1	-10.6	-19.5	-23.2	-18.22	-5.1	10.4	14.5	-8.9	-6.22	-19.04
1	1	-30.9	-25.4	-31.1	-46	-38.28	-12.3	-10.7	-25.3	-25.8	-20.73	-5.7	3.2	25.9	-15.7	-11.81	-23.6067
1	1	-26.9	-15.6	-29.2	-72	-33.24	-4.9	-5.8	-14.5	-39.1	-14.63	7.5	-3.6	-9.7	-23.6	-7.17	-18.3467
1	1	-57.7	-51	-40.8	-52.8	-49.79	-21	-21.2	-22.2	-16.9	-19.85	5.9	-8.2	-17.1	-9.7	-8.31	-25.9833
1	1	-36.1	-56	-28.9	-40.5	-39.13	-15.2	-26.5	-23.9	-32.3	-23.4	-8.9	-12.3	-17	-26.6	-14.04	-25.5233
1	1	-17.1	-30.3	-45.9	-50	-35.12	-14	-9.5	-36.9	-21.9	-19.23	-10.2	7.7	-35.4	-7.2	-10.57	-21.64
1	1	-30.4	-55.1	-39.4	-64.2	-44.61	-11.8	-26.4	-31.5	-33	-24.87	-7.4	-11.5	-30	-18.1	-13.22	-27.5667
1	1	-45.9	-20.1	-28.6	-57	-36.96	-20.3	-10.2	-15.3	-37.4	-19.31	-7.9	-4.6	-12.6	-28.4	-9.66	-21.9767
1	1	-33.8	-29	-33.5	-47.8	-35.92	-17.4	-14.9	-24.6	-33.1	-22.18	3.4	-8.2	-19.5	-21.7	-12.01	-23.37
1	1	22.9	-70.2	-33.7	-78.2	-48.31	-14.4	-27.3	-32	-46	-29.17	9.1	5.7	-31.1	-32.3	-15.07	-30.85
1	1	-50.1	-29.2	-28	-48.1	-37.48	-29.2	-18.7	-20.9	-30.5	-24.45	-17.2	-13.2	-22.6	-19.6	-16.62	-26.1833
1	1	-23.4	-16.5	-17.5	39.4	5.15	4	18.3	-15.4	20.7	7.07	6.9	24.3	-11.2	16.8	9.53	7.25
1	2	-32.6	-42.2	-42.6	-43.1	-39.31	-13.3	-9.9	-6	-21	-17.61	5.8	3.4	-33.9	-11.2	-9.05	-21.99
1	2	-38.1	-39.2	-38.9	-40.3	-38.94	-15.2	-18.3	-22.6	-18.8	-18.61	-6.7	-9.9	-13.7	-10.9	-9.79	-22.4467
1	2	-38.2	-40.6	-31.6	-54.4	-40.96	-16.1	-18.4	-26.8	-37.9	-24.53	5.3	-6.5	-21.4	-28.7	-14.23	-26.5733
1	2	-14.3	-15.1	-20.4	-20.2	-16.47	-6.3	-9.9	-18.2	-12.3	-10.55	-1.8	-7.1	-16.5	-6.4	-6.37	-11.13
1	2	-53.2	-19.2	-12.8	-37.3	-30.22	-36.1	-10.4	-23.2	-19.1	-22.21	-25.5	-7.9	-26.5	-7.9	-16.82	-23.0833
1	2	-39.8	-26.1	-23	-42.2	-32.03	-19.6	-13.5	-18.9	-24.5	-18.87	-10.4	-5.2	-12.9	-15.7	-9.99	-20.2967
1	2	-27.9	-23.4	-27	-28.6	-23.39	-8.3	-15.9	-30.2	-22	-17.45	8.3	-9.9	-31.3	-16.8	-11.65	-17.4967
1	2	-41.4	-36.4	-32.8	-28.3	-34.38	-19.1	-21.4	-25.8	-20.3	-21.17	-7	-14.2	-22	-14.5	-12.78	-22.7767
1	2	-40.1	-46	-41.9	-52.2	-44	-23.7	-25	-25.3	-29.9	-24.4	-10.5	-13.5	12.5	-16.1	-9.03	-25.81
1	2	-10.5	14.7	-47.8	20.3	-15	-30.2	-22.6	-56.1	-26.5	-31.96	-10.5	14.7	-47.8	20.3	-15	-20.6533
1	2	36.4	37	48.6	45.9	41.73	11.7	11	33.6	23.3	19.54	3.3	-6.1	26.2	12.1	9.54	23.6033
1	2	-30.6	-31	-28.7	-39.4	-31.6	-22.3	-20.8	-20.8	-31.8	-24.1	-10	14.4	-27.5	-18.3	-13.06	-22.92
1	2	-26.5	-46.3	-42.4	-55.2	-42.32	-9.9	-24.1	-31.1	-26.7	-22.06	7.7	-10.5	-25.6	-9	-9.03	-24.47
1	2	-26.3	-13.3	-19.6	-55.5	-26.56	-15.6	6.5	-14	-42.7	-17.88	-10.5	-7.8	-16.4	-34.9	-12.49	-18.9767
1	2	35.2	-33.1	-67.1	-47.9	-31.62	10.3	-18.4	-36.6	-29	-18.97	6	-11	-30.3	-21	-13.03	-21.2067
1	2	-29.8	-49.1	-29.8	-51.5	-39.78	-11.3	-13.9	-11.9	-22.4	-13.79	-9.5	2.6	-4.9	-5.8	-3.65	-19.0733
1	2	-49.1	-30.1	-23.9	-55.1	-37.09	-14.6	-11	-15.1	-21.1	-14.12	-2.8	-8.1	-10.4	6.3	-3.35	-18.1867
1	2	-23.2	-8.9	-16.5	-31.8	-13.99	-12.8	8	-17	-27.4	-11.89	-7.2	9.5	-13.1	-25	-7.91	-11.2633
1	2	-42	-5.8	-30.6	-37.9	-28.89	-18.1	-4.7	-26.3	-25.9	-18.25	-4.8	-4.8	-18.6	-17.4	-10.15	-19.0967
1	2	-38.6	-41.5	-52.8	-30.5	-35.92	-22.7	-33.4	-33.2	-22.9	-24.97	-16.8	26	-23.4	-17.8	-13.52	-24.8033
1	2	-31.3	-32.3	-23.7	-30.5	-26.22	-17.1	-16.8	-28.2	-20.3	-18.32	-7.2	-10.4	-25.6	-28.9	-14.36	-19.6333
1	2	-26.8	-33.1	-27.4	-26.9	-26.1	-20.3	-20.3	-19.7	-20.1	-17.31	-12.5	-6.3	-29.8	-26.1	-17.42	-20.2767
1	2	-26.3	-24.6	-21.9	-26.2	-25.97	-23.3	-20.8	-21.9	-24.4	-21.11	-12.2	-11.9	-25.2	-26	-17.51	-21.53
1	2	-26.1	-31.3	-22.9	-40.4	-24.05	-19.4	-11.8	-21.3	-25.1	-16.68	-13.7	8.8	-19	-22.3	-13.29	-18.0067
1	2	-33.4	-37.8	-38.1	-48.7	-38.81	-15.5	-21.8	-29.6	-31.8	-24.6	-6.8	-9.8	-24.7	-21.6	-15.46	-26.29
1	2	-21.1	-18.6	-16.5	-26.1	-13.9	16.4	-18.5	-16.8	-14.1	-10.7	-17.6	-18.9	-17.8	-11.8	-16.4	-13.6667
1	2	-32.1	-17.6	17.1	26.5	-3.2	6.4	16.7	-17.8	-15.2	-4.6	8.2	24.3	-13.1	-17.2	-8.1	-5.3
1	2	-23.9	-27.8	-28.1	-28.9	-23.51	-15.5	-20.4	-25.8	-24.8	-19.6	-11.2	-9.8	-20.8	-19.6	-14.29	-19.1333
1	2	-39.2	-33	-30.6	-37.1	-28.91	-22.1	-23.3	-24.9	-20.6	-21.62	-8.1	-12.1	-20.4	-18.7	-14.13	-21.5533
1	2	-21.4	-26.4	-22.8	-21.5	-25.4	-18.6	-20.1	-23	-18.6	-19.4	-7	-14.2	-22	-14.5	-12.78	-19.1933
2	3	-34.1	-31.5	-38.8	-14.6	-10.73	-14.5	-15.2	-30.9	-11.4	-17.55	6.7	-6.1	-24.8	-11.5	-28.45	-18.91
2	3	-18.6	-33.5	-43.2	-22.5	-28.49	-14.5	-17.1	-25.8	-13.5	-17.13	-13	-7.9	-12.3	-10.7	-10.35	-18.6567
2	3	18.9	-35.5	-35.7	-50.5	-28.76	10.5	-23.5	-26.1	-34.6	-19.69	6.5	-16.7	-22.2	-22.8	-13.58	-20.6767
2	3	-30.1	-40.9	-36	-44.3	-37.61	-10.4	-27	-26.4	-27.5	-22.72	8.7	-18.1	-19.5	-15.6	-12.5	-24.2767
2	3	-26.5	-53.4	-21.9	-54.1	-38.2	-13.2	-16.1	-26.2	-22.6	-17.65	-9.7	-15.9	-25.7	-16	-14.35	-23.4
2	3	-39	-28.3	-41.5	-58.7	-41.69	-16.3	-12.2	-27.6	-36	-22.68	-7.8	5.5	-19.3	-18	-11.22	-25.1967
2	3	-33	-29.2	-25.5	-45.3	-32.91	-20.6	-16.6	-24.9	-22.8	-21	-18.5	-8.9	-23.3	-6.9	-12.6	-22.17
2	3	-33.5	-30.1	-30	-39.9	-33.32	-19.6	-17.8	-25.2	-21.9	-22.51	-17.5	-9.9	-22.3	-7.5	-13.12	-22.9833
2	3	-19.7	-22.1	-33	-38.3	-25.99	-10.4	-12.7	-26.5	-23.2	-19.04	-7.5	-8.4	-23.5	-18.8	-12.5	-19.1767
2	3	-25.8	-20.3	-25.8	-41.3	-28.21	-12.9	-12.5	-21.4	-25.8	-18.1	-4.3	-10.1	-20.6	-14.2	-11.98	-19.43
2	3	-34.3	-30.8	-23.4	-48.3	-33.95	-15.6	-24.1	-19.1	-28.7	-21.76	-4.3	-23.6	-15.4	-13.4	-12.53	-22.7467
2	3	-38.9	-27.6	-24.3	-34.8	-31.29	-27	-15.7	-16.5	-27.9	-21.55	-17.4	-7.3	-9.3	-22.4	-13.52	-22.12
2	3	14.8	-22.1	-19.1	-53.8	-22.42	-21.1	-12.5	-14.8	-46.2	-22.08	-21.7	-10	-14.2	-41.1	-19.32	-21.2733
2	3	-25.5	-32.2	-51.7	-45.8	-37.52	-15.1	-17.6	-34.7	-32.6	-23.17	-11	-10.7	-27.6	-26.2	-16.01	-25.5667
2	3	-19.4	-38.5	-40.8	-36.6	-32.08	-9.3	-23.5	-30.2	-22.7	-21	-6.5	-18.3	-27.7	-16.1	-14.07	-22.3833
2	3	-24.6	40.7	-25.9	-35.4	-31.18	-12.6	-25.8	-16.6	-31	-20.17	-7.9	-16.1	-13.7	-29	-14.41	-21.92
2	3	-41	-68.7	-39.8	-56.2	-50.1	-24.8	-38.2	-32.2	-33.4	-30.71	-16.8	-15.9	-21.6	-22.8	-15.7	-32.17
2	3	-36.5	-59.3	-32.6	-42.4	-40.41	-13.9	-27.6	-27.4	-27.3	-23.55	9.7	-8.6	-20.9	-20.5	-13.33	-25.7633
2	3	-34.2	-34.7	-25.6	-14.3	-27.19	-22.9	-19.4	-16.2	-10.2	-17.11	-16.2	-6.1	-11.8	-7.9	-9.43	-17.91
2	3	-53.7	-34.6	-35.6	-47.7	-42.59	-39.3	-20.8	-22.2	-37.3	-29.11	-34.3	-13.4	-22.6	-20.4	-19.95	-30.55
2	3	14.8	-38.2	-26.7	-41.8	-26.42	7.3	-24.2	-24.6	-33.1	-19.19	-3.2	-15.1	-22.9	-25.5	-14.72	-20.11
2	3	-50.1	-49.7	-60.3	-39.8	-48.83	-17.4	-29.7	-28.2	-20.3	-23.13	-12.1	-18.3	-14.1	-10.8	-10.68	-27.5467
2	3	-21.1	22.3	-38	-35.8	-27.67	-13.8	-11.6	-31.7	-27.3	-19.62	-8.8	-6.6	-27.4	-21.3	-13.74	-20.3433
2	3	-26.7	-45	-28.1	-44.4	-34.27	-14.5	-23.4	-19.6	-25.6	-19.52	-7.5	-12.3	-13.7	-18.8	-11.65	-21.8133
2	3	-20.9	-57.6	-31.2	-78.7	-40.54	-20.1	-32.1	-33.9	-55.9	-33.8	-20.1	-25.4	-28.7	-35.1	-25.34	-33.2267
2	3	-39.1	-28.2	-41.4	-58.8	-41.69	-16.4	-12.3	-27.7	-35.9	-22.68	-7.9	5.4	-19.4	-17.9	-11.22	-25.1967
2	3	-40.9	-68.5	-39.9	-56	-50.1	-24.9	-38.1	-32	-33.6	-30.71	-16.9	-15.8	-21.5	-22.9	-15.7	-32.17
